# Supplementary material for: Mannosylated Polymeric Ligands for Targeted Delivery of Antibacterials and Their Adjuvants to Macrophages for the Enhancement of the Drug Efficiency
Source: Pharmaceuticals (Basel). 2022 Sep 21;15(10):1172. doi: 10.3390/ph15101172 (PMC9607288; doi:10.3390/ph15101172)
Supplement: Supplementary file 1 [file pharmaceuticals-15-01172-s001.zip]

Archive with 1 entries (1 files):
- pharmaceuticals-1928511-supplementary.pdf
